# Supplementary material for: Nontuberculous Mycobacterium Peritonitis in Patients on Peritoneal Dialysis: A Scoping Review
Source: Microorganisms. 2026 Feb 27;14(3):550. doi: 10.3390/microorganisms14030550 (PMC13029714; doi:10.3390/microorganisms14030550)
Supplement: Supplementary file 1 [file microorganisms-14-00550-s001.zip]

Archive with 3 entries (3 files):
- NTM table S1.pdf
- NTM table S2.pdf
- Supplementary_References_S1.pdf
